# Supplementary material for: Virtual, Augmented, and Mixed Reality Applications for Surgical Rehearsal, Operative Execution, and Patient Education in Spine Surgery: A Scoping Review
Source: Medicina (Kaunas). 2024 Feb 15;60(2):332. doi: 10.3390/medicina60020332 (PMC10890632; doi:10.3390/medicina60020332)
Supplement: Supplementary file 1 [file medicina-60-00332-s001.zip]

Archive with 2 entries (2 files):
- File S1. PRISMA Checklist for Scoping Reviews.pdf
- File S2. Risk of Bias Assessment.xlsx
