# Supplementary material for: Virtual, Augmented, and Mixed Reality Applications for Surgical Rehearsal, Operative Execution, and Patient Education in Spine Surgery: A Scoping Review
Source: Medicina (Kaunas). 2024 Feb 15;60(2):332. doi: 10.3390/medicina60020332 (PMC10890632; doi:10.3390/medicina60020332)
Supplement: Supplementary file 1 [file medicina-60-00332-s001.zip › File S2. Risk of Bias Assessment.xlsx]

## Sheet: MERSQI
Domain	MERSQI Item	Reference Score	Max score	Luciano2013	Gasco2014	Lorias2016	Yu2019	Luca2020	Xin2020	Croci2020	Stefan2023	Babichenko2023
Study design	Single group cross-sectional or single group posttest only	1	3	1	3	1	3	2	3	1	1	1
	Single group pretest & posttest	1.5
	Nonrandomized, 2 groups	2
	Randomized controlled trial	3
Sampling	Institutions studied:		3	0.5	0.5	0.5	0.5	0.5	0.5	0.5	0.5	0.5
	1	0.5
	2	1
	3	1.5
	Response rate %:			1.5	1.5	1.5	1.5	1.5	1.5	1.5	1.5	1.5
	Not applicable
	<50 or not reported	0.5
	50-74	1
	>75	1.5
Type of data	Assesstment by participants	1	3	3	3	1	3	3	3	1	1	1
	Objective measurement	3
Validity of evaluation instrument	Internal structure:		3	1	1	1	1	1	1	1	1	1
	Not applicable
	Not reported	0
	Reported	1
	Content:			0	1	1	1	1	1	0	0	0
	Not applicable
	Not reported	0
	Reported	1
	Relationships to other variables:			1	1	0	1	1	1	0	0	0
	Not applicable
	Not reported	0
	Reported	1
Data analysis	Appropiateness of analysis:		3	1	1	1	1	1	1	1	1	1
	Inappropiate for study design or type of data	0
	Appropiate for study design, type of data	1
	Complexity of analysis:			1	2	1	2	1	2	1	1	1
	Descriptive analysis only	1
	Beyond descriptive analysis	2
Outcomes	Satisfaction, attitudes, perceptions, opinions, general facts	1	3	1.5	1.5	1	1.5	1.5	1.5	1	1	1
	Knowledge, skills	1.5
	Behaviors	2
	Patient/health care outcome	3											Average	Standard deviation
Total possible score			18	11.5	15.5	9	15.5	13.5	15.5	8	8	8	11.6111	3.24703

## Sheet: QUACS
	Question	Hou et al., 2018	Elmi Terander et al., 2018	Peh et al., 2019	Urakov et al., 2019	Molina et al., 2019	Molina et al., 2020	Siemionow et al., 2020	Felix et al., 2022	Chang et al., 2022
1	Objective stated	1	1	1	1	1	1	1	1	1
2	Basic information about sample is included	1	1	1	1	1	1	1	1	1
3	Applied methods are described comprehensibly	1	1	1	1	1	1	1	1	1
4	Study reports condition of the examined specimens	0	0	0	0	0	0	0	0	0
5	Education of dissecting researchers is stated	1	1	1	0	1	1	0	0	1
6	Findings are observed by more than one researcher	0	0	1	0	1	1	1	1	1
7	Results presented thoroughly and precise	1	1	1	0	1	1	1	1	1
8	Statistical methods appropriate	1	1	1	1	1	1	1	1	1
9	Details about consistency of findings are given	1	1	1	1	1	1	1	1	1
10	Photographs of the observations are included	1	1	1	1	1	1	1	1	1
11	Study is discussed within the context of the current evidence	1	1	1	1	1	1	1	1	1
12	Clinical implications of the results are discussed	1	1	1	1	1	1	1	1	1
13	Limitations of the study are addressed	0	1	1	1	1	1	1	1	1		Average	Standard deviation
		10	11	12	9	12	12	11	11	12		11.1111	0.993808

## Sheet: JBI-Case_Series
	Question	Carl2019	Carl2019	Carl2020	Gibby2020	Edström2020	ZawyAlsofy2020	Yahanda2021	Liu2021	Aoyama2021	Pojskic2021	Buch2020	Burström2020	Su2020	Charles2021	DeSalvatore2020	Benjamin2019	Charles2022	ZawyAlsofy2021	Burström2021	Yoon 2021
1	Were there clear criteria for inclusion in the case series?	YES	YES	YES	YES	YES	YES	YES	YES	YES	YES	YES	YES	YES	YES	YES	YES	YES	YES	YES	YES
2	Was the condition measured in a standard, reliable way for all participants included in the case series?	YES	YES	YES	NO	YES	YES	YES	YES	UNCLEAR	YES	UNCLEAR	YES	YES	YES	YES	UNCLEAR	YES	YES	YES	UNCLEAR
3	Were valid methods used for identification of the condition for all participants included in the case series?	YES	YES	YES	YES	NO	YES	YES	YES	UNCLEAR	YES	UNCLEAR	YES	YES	YES	YES	UNCLEAR	YES	YES	YES	UNCLEAR
4	Did the case series have consecutive inclusion of participants?	UNCLEAR	UNCLEAR	UNCLEAR	UNCLEAR	UNCLEAR	YES	YES	YES	YES	YES	UNCLEAR	YES	YES	YES	YES	UNCLEAR	YES	YES	YES	UNCLEAR
5	Did the case series have complete inclusion of participants?	YES	YES	YES	NO	NO	UNCLEAR	YES	YES	YES	NO	UNCLEAR	YES	YES	YES	YES	UNCLEAR	YES	UNCLEAR	YES	UNCLEAR
6	Was there clear reporting of the demographics of the participants in the study?	YES	YES	YES	YES	NO	YES	YES	YES	YES	YES	YES	YES	YES	YES	YES	YES	YES	YES	YES	YES
7	Was there clear reporting of clinical information of the participants?	YES	YES	YES	NO	NO	YES	YES	YES	YES	YES	YES	YES	YES	YES	YES	YES	YES	YES	YES	YES
8	Were the outcomes or follow up results of cases clearly reported?	YES	YES	YES	YES	NO	YES	NO	NO	NO	YES	NO	NO	NO	NO	NO	NO	NO	YES	YES	NO
9	Was there clear reporting of the presenting site(s)/clinic(s) demographic information?	NO	NO	NO	NO	NO	YES	YES	YES	YES	NO	NO	YES	YES	YES	YES	NO	YES	YES	YES	NO
10	Was statistical analysis appropriate?	YES	YES	YES	YES	YES	YES	YES	YES	YES	YES	YES	YES	YES	YES	YES	YES	YES	YES	YES	YES
	YES	8	8	8	5	3	9	9	9	7	8	6	9	9	9	9	6	9	9	10	6
	OTHERS	2	2	2	5	7	1	1	1	3	2	4	1	1	1	1	4	1	1	0	4

## Sheet: JBI-Case_Studies
	Question	Molina2020	Molina2021	Farshad2021	Jamshidi2021
1	Were patient’s demographic characteristics clearly described?	YES	YES	YES	YES
2	Was the patient’s history clearly described and presented as a timeline?	NO	NO	NO	NO
3	Was the current clinical condition of the patient on presentation clearly described?	YES	YES	YES	YES
4	Were diagnostic tests or assessment methods and the results clearly described?	YES	YES	YES	YES
5	Was the intervention(s) or treatment procedure(s) clearly described?	YES	YES	YES	YES
6	Was the post-intervention clinical condition clearly described?	YES	YES	YES	YES
7	Were adverse events (harms) or unanticipated events identified and described?	YES	YES	NO	NO
	YES	6	6	5	6
	OTHERS	1	1	2	1

## Sheet: JBI-Case_Control
	Question	Hu2020
1	Were the groups comparable other than the presence of disease in cases or the absence of disease in controls?	YES
2	Were cases and controls matched appropriately?	UNCLEAR
3	Were the same criteria used for identification of cases and controls?	YES
4	Was exposure measured in a standard, valid and reliable way?	YES
5	Was exposure measured in the same way for cases and controls?	YES
6	Were confounding factors identified?	UNCLEAR
7	Were strategies to deal with confounding factors stated?	NO
8	Were outcomes assessed in a standard, valid and reliable way for cases and controls?	YES
9	Was the exposure period of interest long enough to be meaningful?	YES
10	Was appropriate statistical analysis used?	YES
	YES	7
	OTHERS	3

## Sheet: JBI-RCT
	Question	Bekelis2017	Auloge2020	Gu2020
1	Was true randomization used for assignment of participants to treatment groups?	YES	YES	YES
2	Was allocation to treatment groups concealed?	YES	NO	NO
3	Were treatment groups similar at the baseline?	YES	YES	YES
4	Were participants blind to treatment assignment?	YES	YES	YES
5	Were those delivering treatment blind to treatment assignment?	NO	NO	NO
6	Were outcomes assessors blind to treatment assignment?	NO	NO	NO
7	Were treatment groups treated identically other than the intervention of interest?	YES	YES	YES
8	Was follow up complete and if not, were differences between groups in terms of their follow up adequately described and analyzed? clearly reported?	YES	YES	YES
9	Were participants analyzed in the groups to which they were randomized?	YES	YES	YES
10	Were outcomes measured in the same way for treatment groups?	YES	YES	YES
11	Were outcomes measured in a reliable way?	YES	YES	YES
12	Was appropriate statistical analysis used?	YES	YES	YES
13	Was the trial design appropriate, and any deviations from the standard RCT design (individual randomization, parallel groups) accounted for in the conduct and analysis of the trial?	YES	YES	YES
	YES	11	10	10
	OTHERS	2	3	3
